# Supplementary material for: Reprogramming signal transduction through a designer receptor tyrosine kinase
Source: Commun Biol. 2021 Jun 17;4:752. doi: 10.1038/s42003-021-02287-8 (PMC8211861; doi:10.1038/s42003-021-02287-8)
Supplement: Supplementary file 3 — Supplementary Data 1 [file 42003_2021_2287_MOESM3_ESM.xlsx]

## Sheet: Sheet1
4A
	450nm(min)	pSTAT3	STAT3	pSTAT3/STAT3				450nm(min)	(a.u.)
	0	0	10500	0	0			0	0
	1	0	20800	0	0			1	0
	5	1310	14000	0.0935714	0.118524			5	0.118524
	10	7420	18000	0.412222	0.522148			10	0.522148
	30	18000	22800	0.789474	1			30	1
4B
	Dark(min)	pSTAT3	STAT3	pSTAT3/STAT3				Dark(min)	(a.u.)
	0	15200	11100	1.36937	1			0	1
	5	7300	6720	1.08631	0.793292			5	0.793292
	10	3880	5340	0.726592	0.530603			10	0.530603
	20	2650	7270	0.364512	0.266189			20	0.266189
	30	758	7470	0.101473	0.0741017			30	0.0741017
4C
	Time point	pSTAT3	STAT3	pSTAT3/STAT3				Time point	(a.u.)
	1	0	10000	0	0			1	0
	2	14500	11800	1.22881	1			2	1
	3	2180	6480	0.33642	0.273776			3	0.273776
	4	9280	8350	1.11138	0.904431			4	0.904431
	5	631	6430	0.0981337	0.0798606			5	0.0798606
